# Supplementary material for: The causal relationship between abdominal obesity and lower bone mineral density: A two-sample mendelian randomization study
Source: Front Genet. 2022 Oct 13;13:970223. doi: 10.3389/fgene.2022.970223 (PMC9606644; doi:10.3389/fgene.2022.970223)
Supplement: Supplementary file 1 [file DataSheet3.CSV]

	SNP	effect_allele.exposure	other_allele.exposure	effect_allele.outcome	other_allele.outcome	beta.exposure	beta.outcome	eaf.exposure	eaf.outcome	remove	palindromic	ambiguous	id.outcome	chr	pos	se.outcome	samplesize.outcome	pval.outcome	outcome	originalname.outcome	outcome.deprecated	mr_keep.outcome	data_source.outcome	pval.exposure	pos.exposure	se.exposure	samplesize.exposure	chr.exposure	id.exposure	exposure	mr_keep.exposure	pval_origin.exposure	data_source.exposure	action	mr_keep	F
1	rs1011731	A	G	A	G	-0.019	0.012	0.5417	0.5619	FALSE	FALSE	FALSE	ebi-a-GCST005348	1	172346548	0.0057	56284	0.0349502	Total body bone mineral density || id:ebi-a-GCST005348	Total body bone mineral density	Total body bone mineral density || ||	TRUE	igd	1.10E-08	172346548	0.0033	212094	1	ieu-a-73	|| id:ieu-a-73	TRUE	reported	igd	2	TRUE	33.1496786
2	rs10245353	A	C	A	C	0.027	-0.0084	0.1833	0.1852	FALSE	FALSE	FALSE	ebi-a-GCST005348	7	25858614	0.0074	56284	0.2549	Total body bone mineral density || id:ebi-a-GCST005348	Total body bone mineral density	Total body bone mineral density || ||	TRUE	igd	1.60E-10	25858614	0.0042	212151	7	ieu-a-73	|| id:ieu-a-73	TRUE	reported	igd	2	TRUE	41.32653061
3	rs10783615	A	G	A	G	-0.035	-0.0034	0.8667	0.8166	FALSE	FALSE	FALSE	ebi-a-GCST005348	12	54349773	0.008	56284	0.673	Total body bone mineral density || id:ebi-a-GCST005348	Total body bone mineral density	Total body bone mineral density || ||	TRUE	igd	7.00E-13	54349773	0.0049	212143	12	ieu-a-73	|| id:ieu-a-73	TRUE	reported	igd	2	TRUE	51.02040816
4	rs11048470	T	G	T	G	0.025	0.0136	0.2333	0.2636	FALSE	FALSE	FALSE	ebi-a-GCST005348	12	26487283	0.0066	56284	0.0382499	Total body bone mineral density || id:ebi-a-GCST005348	Total body bone mineral density	Total body bone mineral density || ||	TRUE	igd	6.30E-12	26487283	0.0037	212159	12	ieu-a-73	|| id:ieu-a-73	TRUE	reported	igd	2	TRUE	45.65376187
5	rs1121980	A	G	A	G	0.043	-0.0109	0.475	0.4223	FALSE	FALSE	FALSE	ebi-a-GCST005348	16	53809247	0.0057	56284	0.0581996	Total body bone mineral density || id:ebi-a-GCST005348	Total body bone mineral density	Total body bone mineral density || ||	TRUE	igd	1.30E-38	53809247	0.0033	211970	16	ieu-a-73	|| id:ieu-a-73	TRUE	reported	igd	2	TRUE	169.7887971
6	rs1128249	T	G	T	G	-0.021	-0.0022	0.4417	0.418	FALSE	FALSE	FALSE	ebi-a-GCST005348	2	165528624	0.0058	56284	0.7039	Total body bone mineral density || id:ebi-a-GCST005348	Total body bone mineral density	Total body bone mineral density || ||	TRUE	igd	1.60E-09	165528624	0.0034	211920	2	ieu-a-73	|| id:ieu-a-73	TRUE	reported	igd	2	TRUE	38.14878893
7	rs11663816	C	T	C	T	0.025	0.017	0.3167	0.2608	FALSE	FALSE	FALSE	ebi-a-GCST005348	18	57876227	0.0065	56284	0.00896004	Total body bone mineral density || id:ebi-a-GCST005348	Total body bone mineral density	Total body bone mineral density || ||	TRUE	igd	2.70E-11	57876227	0.0038	212104	18	ieu-a-73	|| id:ieu-a-73	TRUE	reported	igd	2	TRUE	43.28254848
8	rs12549058	G	T	G	T	0.04	0.0016	0.0583	0.0843	FALSE	FALSE	FALSE	ebi-a-GCST005348	8	72492238	0.0114	56284	0.887	Total body bone mineral density || id:ebi-a-GCST005348	Total body bone mineral density	Total body bone mineral density || ||	TRUE	igd	3.20E-10	72492238	0.0064	212028	8	ieu-a-73	|| id:ieu-a-73	TRUE	reported	igd	2	TRUE	39.0625
9	rs1294421	G	T	G	T	0.025	0.0033	0.6	0.6174	FALSE	FALSE	FALSE	ebi-a-GCST005348	6	6743149	0.0058	56284	0.5717	Total body bone mineral density || id:ebi-a-GCST005348	Total body bone mineral density	Total body bone mineral density || ||	TRUE	igd	6.90E-14	6743149	0.0034	212054	6	ieu-a-73	|| id:ieu-a-73	TRUE	reported	igd	2	TRUE	54.06574394
10	rs1316952	C	T	C	T	-0.028	0.0179	0.1167	0.1652	FALSE	FALSE	FALSE	ebi-a-GCST005348	12	124399550	0.0081	56284	0.0263099	Total body bone mineral density || id:ebi-a-GCST005348	Total body bone mineral density	Total body bone mineral density || ||	TRUE	igd	7.30E-09	124399550	0.0049	212175	12	ieu-a-73	|| id:ieu-a-73	TRUE	reported	igd	2	TRUE	32.65306122
11	rs1440372	C	T	C	T	0.021	-0.0149	0.7417	0.7275	FALSE	FALSE	FALSE	ebi-a-GCST005348	15	67033151	0.0063	56284	0.0187499	Total body bone mineral density || id:ebi-a-GCST005348	Total body bone mineral density	Total body bone mineral density || ||	TRUE	igd	7.60E-09	67033151	0.0037	210387	15	ieu-a-73	|| id:ieu-a-73	TRUE	reported	igd	2	TRUE	32.21329438
12	rs1563355	C	T	C	T	0.031	0.0029	0.6864	0.6687	FALSE	FALSE	FALSE	ebi-a-GCST005348	1	219653101	0.0061	56284	0.6343	Total body bone mineral density || id:ebi-a-GCST005348	Total body bone mineral density	Total body bone mineral density || ||	TRUE	igd	1.70E-12	219653101	0.0044	144590	1	ieu-a-73	|| id:ieu-a-73	TRUE	reported	igd	2	TRUE	49.63842975
13	rs1569135	G	A	G	A	-0.024	-0.0038	0.4667	0.473	FALSE	FALSE	FALSE	ebi-a-GCST005348	2	188115398	0.0057	56284	0.5045	Total body bone mineral density || id:ebi-a-GCST005348	Total body bone mineral density	Total body bone mineral density || ||	TRUE	igd	1.00E-12	188115398	0.0033	212086	2	ieu-a-73	|| id:ieu-a-73	TRUE	reported	igd	2	TRUE	52.89256198
14	rs16996700	C	T	C	T	-0.021	0.0104	0.3	0.2742	FALSE	FALSE	FALSE	ebi-a-GCST005348	20	50981945	0.0064	56284	0.1057	Total body bone mineral density || id:ebi-a-GCST005348	Total body bone mineral density	Total body bone mineral density || ||	TRUE	igd	1.60E-08	50981945	0.0037	212159	20	ieu-a-73	|| id:ieu-a-73	TRUE	reported	igd	2	TRUE	32.21329438
15	rs17109256	A	G	A	G	0.023	-0.0101	0.275	0.2093	FALSE	FALSE	FALSE	ebi-a-GCST005348	14	79939993	0.007	56284	0.15	Total body bone mineral density || id:ebi-a-GCST005348	Total body bone mineral density	Total body bone mineral density || ||	TRUE	igd	3.00E-08	79939993	0.0041	208422	14	ieu-a-73	|| id:ieu-a-73	TRUE	reported	igd	2	TRUE	31.46936347
16	rs17451107	C	T	C	T	-0.023	0.0044	0.375	0.3977	FALSE	FALSE	FALSE	ebi-a-GCST005348	3	156797609	0.0059	56284	0.456	Total body bone mineral density || id:ebi-a-GCST005348	Total body bone mineral density	Total body bone mineral density || ||	TRUE	igd	3.50E-11	156797609	0.0035	211586	3	ieu-a-73	|| id:ieu-a-73	TRUE	reported	igd	2	TRUE	43.18367347
17	rs2179129	G	A	G	A	-0.021	0.0041	0.45	0.4015	FALSE	FALSE	FALSE	ebi-a-GCST005348	22	29450923	0.0058	56284	0.4794	Total body bone mineral density || id:ebi-a-GCST005348	Total body bone mineral density	Total body bone mineral density || ||	TRUE	igd	1.20E-09	29450923	0.0034	212181	22	ieu-a-73	|| id:ieu-a-73	TRUE	reported	igd	2	TRUE	38.14878893
18	rs2207139	G	A	G	A	0.025	-0.0055	0.1	0.1647	FALSE	FALSE	FALSE	ebi-a-GCST005348	6	50845490	0.0077	56284	0.4738	Total body bone mineral density || id:ebi-a-GCST005348	Total body bone mineral density	Total body bone mineral density || ||	TRUE	igd	1.40E-08	50845490	0.0044	212163	6	ieu-a-73	|| id:ieu-a-73	TRUE	reported	igd	2	TRUE	32.28305785
19	rs2287019	T	C	T	C	-0.026	0.0099	0.15	0.1881	FALSE	FALSE	FALSE	ebi-a-GCST005348	19	46202172	0.0074	56284	0.1822	Total body bone mineral density || id:ebi-a-GCST005348	Total body bone mineral density	Total body bone mineral density || ||	TRUE	igd	4.30E-09	46202172	0.0045	199713	19	ieu-a-73	|| id:ieu-a-73	TRUE	reported	igd	2	TRUE	33.38271605
20	rs2765539	T	C	T	C	0.027	-0.008	0.7083	0.7239	FALSE	FALSE	FALSE	ebi-a-GCST005348	1	119549418	0.0066	56284	0.2249	Total body bone mineral density || id:ebi-a-GCST005348	Total body bone mineral density	Total body bone mineral density || ||	TRUE	igd	1.10E-12	119549418	0.0038	212176	1	ieu-a-73	|| id:ieu-a-73	TRUE	reported	igd	2	TRUE	50.48476454
21	rs2972164	C	T	C	T	0.019	-0.0099	0.5	0.519	FALSE	FALSE	FALSE	ebi-a-GCST005348	3	12334416	0.0057	56284	0.0830405	Total body bone mineral density || id:ebi-a-GCST005348	Total body bone mineral density	Total body bone mineral density || ||	TRUE	igd	2.40E-08	12334416	0.0033	212109	3	ieu-a-73	|| id:ieu-a-73	TRUE	reported	igd	2	TRUE	33.1496786
22	rs3786897	G	A	G	A	0.022	-0.0069	0.4083	0.4319	FALSE	FALSE	FALSE	ebi-a-GCST005348	19	33893008	0.0057	56284	0.2329	Total body bone mineral density || id:ebi-a-GCST005348	Total body bone mineral density	Total body bone mineral density || ||	TRUE	igd	4.00E-11	33893008	0.0034	212009	19	ieu-a-73	|| id:ieu-a-73	TRUE	reported	igd	2	TRUE	41.86851211
23	rs459193	G	A	G	A	-0.026	0.0058	0.7833	0.7285	FALSE	FALSE	FALSE	ebi-a-GCST005348	5	55806751	0.0065	56284	0.3737	Total body bone mineral density || id:ebi-a-GCST005348	Total body bone mineral density	Total body bone mineral density || ||	TRUE	igd	6.00E-12	55806751	0.0038	212101	5	ieu-a-73	|| id:ieu-a-73	TRUE	reported	igd	2	TRUE	46.81440443
24	rs4640244	G	A	G	A	0.021	-0.0048	0.375	0.3789	FALSE	FALSE	FALSE	ebi-a-GCST005348	17	21284223	0.0061	56284	0.4308	Total body bone mineral density || id:ebi-a-GCST005348	Total body bone mineral density	Total body bone mineral density || ||	TRUE	igd	3.10E-08	21284223	0.0037	198799	17	ieu-a-73	|| id:ieu-a-73	TRUE	reported	igd	2	TRUE	32.21329438
25	rs4929927	G	A	G	A	0.02	-0.0029	0.725	0.6337	FALSE	FALSE	FALSE	ebi-a-GCST005348	11	8658485	0.0059	56284	0.6276	Total body bone mineral density || id:ebi-a-GCST005348	Total body bone mineral density	Total body bone mineral density || ||	TRUE	igd	7.60E-09	8658485	0.0034	212152	11	ieu-a-73	|| id:ieu-a-73	TRUE	reported	igd	2	TRUE	34.60207612
26	rs929641	G	A	G	A	-0.02	0.0047	0.3833	0.4281	FALSE	FALSE	FALSE	ebi-a-GCST005348	2	58792377	0.0057	56284	0.4165	Total body bone mineral density || id:ebi-a-GCST005348	Total body bone mineral density	Total body bone mineral density || ||	TRUE	igd	4.20E-09	58792377	0.0033	212102	2	ieu-a-73	|| id:ieu-a-73	TRUE	reported	igd	2	TRUE	36.73094582
27	rs9491696	G	C	G	C	0.038	-0.0231	0.525	0.5102	FALSE	TRUE	TRUE	ebi-a-GCST005348	6	127452639	0.0057	56284	4.71E-05	Total body bone mineral density || id:ebi-a-GCST005348	Total body bone mineral density	Total body bone mineral density || ||	TRUE	igd	4.90E-30	127452639	0.0033	211988	6	ieu-a-73	|| id:ieu-a-73	TRUE	reported	igd	2	FALSE	132.5987144
28	rs9860730	G	A	G	A	-0.023	0.001	0.2333	0.3557	FALSE	FALSE	FALSE	ebi-a-GCST005348	3	64701146	0.006	56284	0.8668	Total body bone mineral density || id:ebi-a-GCST005348	Total body bone mineral density	Total body bone mineral density || ||	TRUE	igd	2.80E-10	64701146	0.0036	212062	3	ieu-a-73	|| id:ieu-a-73	TRUE	reported	igd	2	TRUE	40.81790123
29	rs998584	A	C	A	C	0.029	0.0091	0.475	0.4714	FALSE	FALSE	FALSE	ebi-a-GCST005348	6	43757896	0.006	56284	0.1318	Total body bone mineral density || id:ebi-a-GCST005348	Total body bone mineral density	Total body bone mineral density || ||	TRUE	igd	5.00E-15	43757896	0.0037	193299	6	ieu-a-73	|| id:ieu-a-73	TRUE	reported	igd	2	TRUE	61.43170197
