# Supplementary material for: The causal relationship between abdominal obesity and lower bone mineral density: A two-sample mendelian randomization study
Source: Front Genet. 2022 Oct 13;13:970223. doi: 10.3389/fgene.2022.970223 (PMC9606644; doi:10.3389/fgene.2022.970223)
Supplement: Supplementary file 4 [file DataSheet1.CSV]

	SNP	effect_allele.exposure	other_allele.exposure	effect_allele.outcome	other_allele.outcome	beta.exposure	beta.outcome	eaf.exposure	eaf.outcome	remove	palindromic	ambiguous	id.outcome	chr	pos	se.outcome	samplesize.outcome	pval.outcome	outcome	originalname.outcome	outcome.deprecated	mr_keep.outcome	data_source.outcome	chr.exposure	pval.exposure	se.exposure	samplesize.exposure	pos.exposure	id.exposure	exposure	mr_keep.exposure	pval_origin.exposure	data_source.exposure	action	mr_keep	F
1	rs10041657	A	G	A	G	0.025	-0.0199	0.2167	0.2225	FALSE	FALSE	FALSE	ebi-a-GCST005348	5	108152428	0.0068	56284	0.00344302	Total body bone mineral density || id:ebi-a-GCST005348	Total body bone mineral density	Total body bone mineral density || ||	TRUE	igd	5	2.90E-10	0.004	230824	108152428	ieu-a-67	|| id:ieu-a-67	TRUE	reported	igd	2	TRUE	39.0625
2	rs10748826	C	T	C	T	-0.023	-0.0042	0.4224	0.4453	FALSE	FALSE	FALSE	ebi-a-GCST005348	10	104354804	0.0058	56284	0.4656	Total body bone mineral density || id:ebi-a-GCST005348	Total body bone mineral density	Total body bone mineral density || ||	TRUE	igd	10	3.40E-10	0.0037	195019	104354804	ieu-a-67	|| id:ieu-a-67	TRUE	reported	igd	2	TRUE	38.64134405
3	rs11144688	A	G	A	G	-0.034	-0.0035	0.0917	0.116	FALSE	FALSE	FALSE	ebi-a-GCST005348	9	78542286	0.0097	56284	0.7149	Total body bone mineral density || id:ebi-a-GCST005348	Total body bone mineral density	Total body bone mineral density || ||	TRUE	igd	9	1.90E-08	0.006	214513	78542286	ieu-a-67	|| id:ieu-a-67	TRUE	reported	igd	2	TRUE	32.11111111
4	rs11205277	G	A	G	A	0.027	-0.0086	0.3898	0.4124	FALSE	FALSE	FALSE	ebi-a-GCST005348	1	149892872	0.0058	56284	0.1419	Total body bone mineral density || id:ebi-a-GCST005348	Total body bone mineral density	Total body bone mineral density || ||	TRUE	igd	1	1.30E-13	0.0036	215898	149892872	ieu-a-67	|| id:ieu-a-67	TRUE	reported	igd	2	TRUE	56.25
5	rs12207675	C	T	C	T	0.031	-0.0054	0.1333	0.1121	FALSE	FALSE	FALSE	ebi-a-GCST005348	6	76237741	0.009	56284	0.5517	Total body bone mineral density || id:ebi-a-GCST005348	Total body bone mineral density	Total body bone mineral density || ||	TRUE	igd	6	3.10E-09	0.0052	231322	76237741	ieu-a-67	|| id:ieu-a-67	TRUE	reported	igd	2	TRUE	35.53994083
6	rs12317176	C	T	C	T	-0.02	-0.006	0.3833	0.3486	FALSE	FALSE	FALSE	ebi-a-GCST005348	12	124404718	0.0061	56284	0.3286	Total body bone mineral density || id:ebi-a-GCST005348	Total body bone mineral density	Total body bone mineral density || ||	TRUE	igd	12	5.90E-09	0.0035	230924	124404718	ieu-a-67	|| id:ieu-a-67	TRUE	reported	igd	2	TRUE	32.65306122
7	rs12330322	T	C	T	C	-0.022	-0.0078	0.225	0.2295	FALSE	FALSE	FALSE	ebi-a-GCST005348	3	72455355	0.0068	56284	0.2528	Total body bone mineral density || id:ebi-a-GCST005348	Total body bone mineral density	Total body bone mineral density || ||	TRUE	igd	3	3.20E-08	0.004	229015	72455355	ieu-a-67	|| id:ieu-a-67	TRUE	reported	igd	2	TRUE	30.25
8	rs12493901	A	G	A	G	-0.021	0.0178	0.4583	0.4619	FALSE	FALSE	FALSE	ebi-a-GCST005348	3	171922055	0.0058	56284	0.00212002	Total body bone mineral density || id:ebi-a-GCST005348	Total body bone mineral density	Total body bone mineral density || ||	TRUE	igd	3	8.30E-10	0.0034	230668	171922055	ieu-a-67	|| id:ieu-a-67	TRUE	reported	igd	2	TRUE	38.14878893
9	rs12608504	G	A	G	A	-0.02	0.0044	0.6583	0.6417	FALSE	FALSE	FALSE	ebi-a-GCST005348	19	18389135	0.0059	56284	0.4524	Total body bone mineral density || id:ebi-a-GCST005348	Total body bone mineral density	Total body bone mineral density || ||	TRUE	igd	19	1.50E-08	0.0036	228998	18389135	ieu-a-67	|| id:ieu-a-67	TRUE	reported	igd	2	TRUE	30.86419753
10	rs12656497	C	T	C	T	-0.022	0.0201	0.5167	0.5981	FALSE	FALSE	FALSE	ebi-a-GCST005348	5	32831939	0.0058	56284	0.000492595	Total body bone mineral density || id:ebi-a-GCST005348	Total body bone mineral density	Total body bone mineral density || ||	TRUE	igd	5	2.00E-10	0.0034	231223	32831939	ieu-a-67	|| id:ieu-a-67	TRUE	reported	igd	2	TRUE	41.86851211
11	rs12679556	G	T	G	T	0.026	0.0012	0.2083	0.2866	FALSE	FALSE	FALSE	ebi-a-GCST005348	8	72514228	0.0064	56284	0.8489	Total body bone mineral density || id:ebi-a-GCST005348	Total body bone mineral density	Total body bone mineral density || ||	TRUE	igd	8	1.30E-11	0.0039	225056	72514228	ieu-a-67	|| id:ieu-a-67	TRUE	reported	igd	2	TRUE	44.44444444
12	rs12700664	T	C	T	C	-0.019	0.0022	0.4833	0.4815	FALSE	FALSE	FALSE	ebi-a-GCST005348	7	25875151	0.0057	56284	0.695	Total body bone mineral density || id:ebi-a-GCST005348	Total body bone mineral density	Total body bone mineral density || ||	TRUE	igd	7	2.40E-08	0.0034	227892	25875151	ieu-a-67	|| id:ieu-a-67	TRUE	reported	igd	2	TRUE	31.2283737
13	rs12991495	C	T	C	T	-0.028	0.0083	0.325	0.2912	FALSE	FALSE	FALSE	ebi-a-GCST005348	2	25486770	0.0063	56284	0.1888	Total body bone mineral density || id:ebi-a-GCST005348	Total body bone mineral density	Total body bone mineral density || ||	TRUE	igd	2	6.20E-14	0.0037	229964	25486770	ieu-a-67	|| id:ieu-a-67	TRUE	reported	igd	2	TRUE	57.26807889
14	rs13083798	G	A	G	A	-0.02	0.0082	0.4583	0.5016	FALSE	FALSE	FALSE	ebi-a-GCST005348	3	52649748	0.0058	56284	0.1571	Total body bone mineral density || id:ebi-a-GCST005348	Total body bone mineral density	Total body bone mineral density || ||	TRUE	igd	3	3.40E-09	0.0034	230391	52649748	ieu-a-67	|| id:ieu-a-67	TRUE	reported	igd	2	TRUE	34.60207612
15	rs13210323	C	A	C	A	-0.022	0.0047	0.275	0.2848	FALSE	FALSE	FALSE	ebi-a-GCST005348	6	35005084	0.0063	56284	0.4621	Total body bone mineral density || id:ebi-a-GCST005348	Total body bone mineral density	Total body bone mineral density || ||	TRUE	igd	6	1.40E-08	0.0038	231199	35005084	ieu-a-67	|| id:ieu-a-67	TRUE	reported	igd	2	TRUE	33.51800554
16	rs1344674	G	A	G	A	0.024	-0.0141	0.4833	0.4637	FALSE	FALSE	FALSE	ebi-a-GCST005348	3	141125186	0.0057	56284	0.0139601	Total body bone mineral density || id:ebi-a-GCST005348	Total body bone mineral density	Total body bone mineral density || ||	TRUE	igd	3	4.30E-13	0.0033	231241	141125186	ieu-a-67	|| id:ieu-a-67	TRUE	reported	igd	2	TRUE	52.89256198
17	rs16957304	G	A	G	A	-0.059	-4.00E-04	0.05	0.0646	FALSE	FALSE	FALSE	ebi-a-GCST005348	16	67334969	0.0131	56284	0.9753	Total body bone mineral density || id:ebi-a-GCST005348	Total body bone mineral density	Total body bone mineral density || ||	TRUE	igd	16	2.50E-08	0.011	151917	67334969	ieu-a-67	|| id:ieu-a-67	TRUE	reported	igd	2	TRUE	28.76859504
18	rs17451107	C	T	C	T	-0.026	0.0044	0.375	0.3977	FALSE	FALSE	FALSE	ebi-a-GCST005348	3	156797609	0.0059	56284	0.456	Total body bone mineral density || id:ebi-a-GCST005348	Total body bone mineral density	Total body bone mineral density || ||	TRUE	igd	3	1.30E-13	0.0036	227636	156797609	ieu-a-67	|| id:ieu-a-67	TRUE	reported	igd	2	TRUE	52.16049383
19	rs1776897	T	G	T	G	-0.061	0.0358	0.925	0.8695	FALSE	FALSE	FALSE	ebi-a-GCST005348	6	34195011	0.0096	56284	0.000175299	Total body bone mineral density || id:ebi-a-GCST005348	Total body bone mineral density	Total body bone mineral density || ||	TRUE	igd	6	5.60E-20	0.0067	197374	34195011	ieu-a-67	|| id:ieu-a-67	TRUE	reported	igd	2	TRUE	82.89151259
20	rs1812175	G	A	G	A	0.033	-0.0073	0.8083	0.8188	FALSE	FALSE	FALSE	ebi-a-GCST005348	4	145574844	0.0075	56284	0.3247	Total body bone mineral density || id:ebi-a-GCST005348	Total body bone mineral density	Total body bone mineral density || ||	TRUE	igd	4	4.00E-13	0.0045	230433	145574844	ieu-a-67	|| id:ieu-a-67	TRUE	reported	igd	2	TRUE	53.77777778
21	rs2047937	T	C	T	C	-0.019	-0.0267	0.5333	0.51	FALSE	FALSE	FALSE	ebi-a-GCST005348	16	49864791	0.0057	56284	3.14E-06	Total body bone mineral density || id:ebi-a-GCST005348	Total body bone mineral density	Total body bone mineral density || ||	TRUE	igd	16	4.70E-08	0.0034	231009	49864791	ieu-a-67	|| id:ieu-a-67	TRUE	reported	igd	2	TRUE	31.2283737
22	rs2052670	G	A	G	A	0.02	0.0059	0.4083	0.3624	FALSE	FALSE	FALSE	ebi-a-GCST005348	2	66218481	0.006	56284	0.3222	Total body bone mineral density || id:ebi-a-GCST005348	Total body bone mineral density	Total body bone mineral density || ||	TRUE	igd	2	1.50E-08	0.0035	231210	66218481	ieu-a-67	|| id:ieu-a-67	TRUE	reported	igd	2	TRUE	32.65306122
23	rs2071449	A	C	A	C	0.032	-0.0166	0.325	0.3542	FALSE	FALSE	FALSE	ebi-a-GCST005348	12	54428011	0.006	56284	0.00585895	Total body bone mineral density || id:ebi-a-GCST005348	Total body bone mineral density	Total body bone mineral density || ||	TRUE	igd	12	2.50E-18	0.0036	226567	54428011	ieu-a-67	|| id:ieu-a-67	TRUE	reported	igd	2	TRUE	79.01234568
24	rs2124969	C	T	C	T	0.02	0.002	0.4083	0.3948	FALSE	FALSE	FALSE	ebi-a-GCST005348	2	160989486	0.0059	56284	0.731301	Total body bone mineral density || id:ebi-a-GCST005348	Total body bone mineral density	Total body bone mineral density || ||	TRUE	igd	2	7.10E-09	0.0034	231284	160989486	ieu-a-67	|| id:ieu-a-67	TRUE	reported	igd	2	TRUE	34.60207612
25	rs2160077	A	G	A	G	-0.018	0.0107	0.3917	0.4265	FALSE	FALSE	FALSE	ebi-a-GCST005348	14	92428410	0.0057	56284	0.0601894	Total body bone mineral density || id:ebi-a-GCST005348	Total body bone mineral density	Total body bone mineral density || ||	TRUE	igd	14	4.50E-08	0.0033	231255	92428410	ieu-a-67	|| id:ieu-a-67	TRUE	reported	igd	2	TRUE	29.75206612
26	rs2179129	G	A	G	A	-0.019	0.0041	0.45	0.4015	FALSE	FALSE	FALSE	ebi-a-GCST005348	22	29450923	0.0058	56284	0.4794	Total body bone mineral density || id:ebi-a-GCST005348	Total body bone mineral density	Total body bone mineral density || ||	TRUE	igd	22	2.60E-08	0.0034	228844	29450923	ieu-a-67	|| id:ieu-a-67	TRUE	reported	igd	2	TRUE	31.2283737
27	rs2214442	G	A	G	A	0.026	0.0074	0.4417	0.4934	FALSE	FALSE	FALSE	ebi-a-GCST005348	7	20392787	0.0056	56284	0.1884	Total body bone mineral density || id:ebi-a-GCST005348	Total body bone mineral density	Total body bone mineral density || ||	TRUE	igd	7	3.90E-09	0.0045	152053	20392787	ieu-a-67	|| id:ieu-a-67	TRUE	reported	igd	2	TRUE	33.38271605
28	rs2274432	A	G	A	G	0.025	-0.0096	0.3729	0.3424	FALSE	FALSE	FALSE	ebi-a-GCST005348	1	184020945	0.0059	56284	0.1057	Total body bone mineral density || id:ebi-a-GCST005348	Total body bone mineral density	Total body bone mineral density || ||	TRUE	igd	1	1.70E-12	0.0036	227843	184020945	ieu-a-67	|| id:ieu-a-67	TRUE	reported	igd	2	TRUE	48.22530864
29	rs2638953	C	G	C	G	0.024	-0.0016	0.6333	0.6653	FALSE	TRUE	FALSE	ebi-a-GCST005348	12	28534415	0.0061	56284	0.7959	Total body bone mineral density || id:ebi-a-GCST005348	Total body bone mineral density	Total body bone mineral density || ||	TRUE	igd	12	6.50E-11	0.0036	228074	28534415	ieu-a-67	|| id:ieu-a-67	TRUE	reported	igd	2	TRUE	44.44444444
30	rs272869	G	A	G	A	0.021	-0.0095	0.6583	0.6253	FALSE	FALSE	FALSE	ebi-a-GCST005348	5	131677997	0.0059	56284	0.1081	Total body bone mineral density || id:ebi-a-GCST005348	Total body bone mineral density	Total body bone mineral density || ||	TRUE	igd	5	6.70E-10	0.0034	229935	131677997	ieu-a-67	|| id:ieu-a-67	TRUE	reported	igd	2	TRUE	38.14878893
31	rs2745353	T	C	T	C	0.029	0.0252	0.55	0.5346	FALSE	FALSE	FALSE	ebi-a-GCST005348	6	127452935	0.0057	56284	9.55E-06	Total body bone mineral density || id:ebi-a-GCST005348	Total body bone mineral density	Total body bone mineral density || ||	TRUE	igd	6	7.90E-19	0.0033	231143	127452935	ieu-a-67	|| id:ieu-a-67	TRUE	reported	igd	2	TRUE	77.22681359
32	rs3760318	A	G	A	G	-0.021	1.00E-04	0.3583	0.3711	FALSE	FALSE	FALSE	ebi-a-GCST005348	17	29247715	0.0059	56284	0.9822	Total body bone mineral density || id:ebi-a-GCST005348	Total body bone mineral density	Total body bone mineral density || ||	TRUE	igd	17	9.00E-10	0.0035	228998	29247715	ieu-a-67	|| id:ieu-a-67	TRUE	reported	igd	2	TRUE	36
33	rs3786897	G	A	G	A	0.02	-0.0069	0.4083	0.4319	FALSE	FALSE	FALSE	ebi-a-GCST005348	19	33893008	0.0057	56284	0.2329	Total body bone mineral density || id:ebi-a-GCST005348	Total body bone mineral density	Total body bone mineral density || ||	TRUE	igd	19	8.80E-09	0.0035	228567	33893008	ieu-a-67	|| id:ieu-a-67	TRUE	reported	igd	2	TRUE	32.65306122
34	rs3791679	G	A	G	A	-0.035	0.0153	0.275	0.2353	FALSE	FALSE	FALSE	ebi-a-GCST005348	2	56096892	0.0068	56284	0.0238501	Total body bone mineral density || id:ebi-a-GCST005348	Total body bone mineral density	Total body bone mineral density || ||	TRUE	igd	2	2.10E-19	0.0039	228968	56096892	ieu-a-67	|| id:ieu-a-67	TRUE	reported	igd	2	TRUE	80.539119
35	rs395962	G	T	G	T	-0.029	0.0193	0.6333	0.6871	FALSE	FALSE	FALSE	ebi-a-GCST005348	6	105397418	0.0062	56284	0.001695	Total body bone mineral density || id:ebi-a-GCST005348	Total body bone mineral density	Total body bone mineral density || ||	TRUE	igd	6	1.30E-15	0.0036	231306	105397418	ieu-a-67	|| id:ieu-a-67	TRUE	reported	igd	2	TRUE	64.89197531
36	rs4239436	G	A	G	A	0.04	-0.0093	0.7417	0.8021	FALSE	FALSE	FALSE	ebi-a-GCST005348	18	20731930	0.0072	56284	0.1939	Total body bone mineral density || id:ebi-a-GCST005348	Total body bone mineral density	Total body bone mineral density || ||	TRUE	igd	18	1.00E-22	0.0041	229607	20731930	ieu-a-67	|| id:ieu-a-67	TRUE	reported	igd	2	TRUE	95.18143962
37	rs4246302	G	A	G	A	0.022	0.0022	0.3333	0.3055	FALSE	FALSE	FALSE	ebi-a-GCST005348	15	100687967	0.0063	56284	0.726099	Total body bone mineral density || id:ebi-a-GCST005348	Total body bone mineral density	Total body bone mineral density || ||	TRUE	igd	15	5.70E-09	0.0037	227205	100687967	ieu-a-67	|| id:ieu-a-67	TRUE	reported	igd	2	TRUE	35.35427319
38	rs4542783	C	T	C	T	-0.023	0.0063	0.3879	0.4597	FALSE	FALSE	FALSE	ebi-a-GCST005348	19	8642160	0.0062	56284	0.3152	Total body bone mineral density || id:ebi-a-GCST005348	Total body bone mineral density	Total body bone mineral density || ||	TRUE	igd	19	1.70E-08	0.004	170860	8642160	ieu-a-67	|| id:ieu-a-67	TRUE	reported	igd	2	TRUE	33.0625
39	rs4567683	G	A	G	A	-0.022	0.0044	0.7167	0.7418	FALSE	FALSE	FALSE	ebi-a-GCST005348	15	100778837	0.0065	56284	0.5038	Total body bone mineral density || id:ebi-a-GCST005348	Total body bone mineral density	Total body bone mineral density || ||	TRUE	igd	15	7.70E-09	0.0038	228589	100778837	ieu-a-67	|| id:ieu-a-67	TRUE	reported	igd	2	TRUE	33.51800554
40	rs459193	G	A	G	A	-0.025	0.0058	0.7833	0.7285	FALSE	FALSE	FALSE	ebi-a-GCST005348	5	55806751	0.0065	56284	0.3737	Total body bone mineral density || id:ebi-a-GCST005348	Total body bone mineral density	Total body bone mineral density || ||	TRUE	igd	5	7.70E-11	0.0038	231220	55806751	ieu-a-67	|| id:ieu-a-67	TRUE	reported	igd	2	TRUE	43.28254848
41	rs473902	G	T	G	T	-0.049	0.0344	0.0583	0.0742	FALSE	FALSE	FALSE	ebi-a-GCST005348	9	98256235	0.0125	56284	0.00573205	Total body bone mineral density || id:ebi-a-GCST005348	Total body bone mineral density	Total body bone mineral density || ||	TRUE	igd	9	4.30E-12	0.0071	204544	98256235	ieu-a-67	|| id:ieu-a-67	TRUE	reported	igd	2	TRUE	47.6294386
42	rs4868125	G	C	G	C	0.021	-0.0024	0.6417	0.5945	FALSE	TRUE	FALSE	ebi-a-GCST005348	5	171281875	0.0064	56284	0.7032	Total body bone mineral density || id:ebi-a-GCST005348	Total body bone mineral density	Total body bone mineral density || ||	TRUE	igd	5	2.90E-09	0.0036	225860	171281875	ieu-a-67	|| id:ieu-a-67	TRUE	reported	igd	2	TRUE	34.02777778
43	rs4886782	A	G	A	G	-0.024	0.0186	0.2667	0.3424	FALSE	FALSE	FALSE	ebi-a-GCST005348	15	74228810	0.0061	56284	0.00219902	Total body bone mineral density || id:ebi-a-GCST005348	Total body bone mineral density	Total body bone mineral density || ||	TRUE	igd	15	6.00E-12	0.0036	228446	74228810	ieu-a-67	|| id:ieu-a-67	TRUE	reported	igd	2	TRUE	44.44444444
44	rs606452	C	A	C	A	-0.028	6.00E-04	0.8417	0.833	FALSE	FALSE	FALSE	ebi-a-GCST005348	11	75276178	0.008	56284	0.9355	Total body bone mineral density || id:ebi-a-GCST005348	Total body bone mineral density	Total body bone mineral density || ||	TRUE	igd	11	1.10E-08	0.0048	229378	75276178	ieu-a-67	|| id:ieu-a-67	TRUE	reported	igd	2	TRUE	34.02777778
45	rs6556301	T	G	T	G	0.028	-0.0056	0.375	0.3579	FALSE	FALSE	FALSE	ebi-a-GCST005348	5	176527577	0.0063	56284	0.3752	Total body bone mineral density || id:ebi-a-GCST005348	Total body bone mineral density	Total body bone mineral density || ||	TRUE	igd	5	1.80E-12	0.0039	191245	176527577	ieu-a-67	|| id:ieu-a-67	TRUE	reported	igd	2	TRUE	51.54503616
46	rs6715793	T	C	T	C	0.019	0.0051	0.45	0.4852	FALSE	FALSE	FALSE	ebi-a-GCST005348	2	33379263	0.0057	56284	0.3753	Total body bone mineral density || id:ebi-a-GCST005348	Total body bone mineral density	Total body bone mineral density || ||	TRUE	igd	2	1.40E-08	0.0034	231071	33379263	ieu-a-67	|| id:ieu-a-67	TRUE	reported	igd	2	TRUE	31.2283737
47	rs6772896	T	C	T	C	0.024	0.007	0.6417	0.6829	FALSE	FALSE	FALSE	ebi-a-GCST005348	3	134203347	0.0062	56284	0.2547	Total body bone mineral density || id:ebi-a-GCST005348	Total body bone mineral density	Total body bone mineral density || ||	TRUE	igd	3	1.80E-11	0.0036	231246	134203347	ieu-a-67	|| id:ieu-a-67	TRUE	reported	igd	2	TRUE	44.44444444
48	rs710841	T	C	T	C	0.029	-0.0161	0.2417	0.2816	FALSE	FALSE	FALSE	ebi-a-GCST005348	4	82149831	0.0064	56284	0.0118899	Total body bone mineral density || id:ebi-a-GCST005348	Total body bone mineral density	Total body bone mineral density || ||	TRUE	igd	4	8.50E-14	0.0038	230174	82149831	ieu-a-67	|| id:ieu-a-67	TRUE	reported	igd	2	TRUE	58.24099723
49	rs7162542	G	C	G	C	0.038	0.0018	0.5167	0.5807	FALSE	TRUE	TRUE	ebi-a-GCST005348	15	84514290	0.0058	56284	0.755499	Total body bone mineral density || id:ebi-a-GCST005348	Total body bone mineral density	Total body bone mineral density || ||	TRUE	igd	15	9.70E-29	0.0034	229892	84514290	ieu-a-67	|| id:ieu-a-67	TRUE	reported	igd	2	FALSE	124.9134948
50	rs7166081	A	G	A	G	0.024	-0.05	0.8083	0.7533	FALSE	FALSE	FALSE	ebi-a-GCST005348	15	67492301	0.0067	56284	5.56E-14	Total body bone mineral density || id:ebi-a-GCST005348	Total body bone mineral density	Total body bone mineral density || ||	TRUE	igd	15	2.10E-09	0.0039	230255	67492301	ieu-a-67	|| id:ieu-a-67	TRUE	reported	igd	2	TRUE	37.86982249
51	rs757608	G	A	G	A	-0.027	0.004	0.7	0.6711	FALSE	FALSE	FALSE	ebi-a-GCST005348	17	59497277	0.006	56284	0.5101	Total body bone mineral density || id:ebi-a-GCST005348	Total body bone mineral density	Total body bone mineral density || ||	TRUE	igd	17	1.00E-13	0.0036	229039	59497277	ieu-a-67	|| id:ieu-a-67	TRUE	reported	igd	2	TRUE	56.25
52	rs7621331	G	A	G	A	-0.021	-0.0043	0.3083	0.3091	FALSE	FALSE	FALSE	ebi-a-GCST005348	3	135761927	0.0061	56284	0.4875	Total body bone mineral density || id:ebi-a-GCST005348	Total body bone mineral density	Total body bone mineral density || ||	TRUE	igd	3	9.40E-09	0.0036	231264	135761927	ieu-a-67	|| id:ieu-a-67	TRUE	reported	igd	2	TRUE	34.02777778
53	rs7684221	A	G	A	G	-0.026	-8.00E-04	0.1917	0.1754	FALSE	FALSE	FALSE	ebi-a-GCST005348	4	17957354	0.0078	56284	0.9163	Total body bone mineral density || id:ebi-a-GCST005348	Total body bone mineral density	Total body bone mineral density || ||	TRUE	igd	4	4.20E-08	0.0047	229360	17957354	ieu-a-67	|| id:ieu-a-67	TRUE	reported	igd	2	TRUE	30.60208239
54	rs7801581	T	C	T	C	0.027	-0.0138	0.2583	0.2392	FALSE	FALSE	FALSE	ebi-a-GCST005348	7	27223771	0.0067	56284	0.0395704	Total body bone mineral density || id:ebi-a-GCST005348	Total body bone mineral density	Total body bone mineral density || ||	TRUE	igd	7	8.00E-11	0.0042	216463	27223771	ieu-a-67	|| id:ieu-a-67	TRUE	reported	igd	2	TRUE	41.32653061
55	rs780159	G	A	G	A	0.021	0.0013	0.525	0.5947	FALSE	FALSE	FALSE	ebi-a-GCST005348	10	80907147	0.0058	56284	0.8252	Total body bone mineral density || id:ebi-a-GCST005348	Total body bone mineral density	Total body bone mineral density || ||	TRUE	igd	10	1.80E-09	0.0035	220810	80907147	ieu-a-67	|| id:ieu-a-67	TRUE	reported	igd	2	TRUE	36
56	rs7970350	T	C	T	C	-0.019	0.0081	0.4917	0.4957	FALSE	FALSE	FALSE	ebi-a-GCST005348	12	66360164	0.0056	56284	0.1493	Total body bone mineral density || id:ebi-a-GCST005348	Total body bone mineral density	Total body bone mineral density || ||	TRUE	igd	12	3.80E-08	0.0034	229815	66360164	ieu-a-67	|| id:ieu-a-67	TRUE	reported	igd	2	TRUE	31.2283737
57	rs798489	T	C	T	C	-0.025	0.0168	0.275	0.2471	FALSE	FALSE	FALSE	ebi-a-GCST005348	7	2801803	0.0067	56284	0.0121501	Total body bone mineral density || id:ebi-a-GCST005348	Total body bone mineral density	Total body bone mineral density || ||	TRUE	igd	7	1.30E-11	0.0037	230932	2801803	ieu-a-67	|| id:ieu-a-67	TRUE	reported	igd	2	TRUE	45.65376187
58	rs806794	G	A	G	A	-0.03	0.001	0.275	0.3103	FALSE	FALSE	FALSE	ebi-a-GCST005348	6	26200677	0.0063	56284	0.8741	Total body bone mineral density || id:ebi-a-GCST005348	Total body bone mineral density	Total body bone mineral density || ||	TRUE	igd	6	1.90E-15	0.0037	224418	26200677	ieu-a-67	|| id:ieu-a-67	TRUE	reported	igd	2	TRUE	65.74141709
59	rs822531	T	C	T	C	0.024	-0.0015	0.7333	0.8012	FALSE	FALSE	FALSE	ebi-a-GCST005348	7	148629759	0.0074	56284	0.8402	Total body bone mineral density || id:ebi-a-GCST005348	Total body bone mineral density	Total body bone mineral density || ||	TRUE	igd	7	3.70E-08	0.0044	226664	148629759	ieu-a-67	|| id:ieu-a-67	TRUE	reported	igd	2	TRUE	29.75206612
60	rs849140	C	T	C	T	-0.029	-0.0178	0.6	0.5896	FALSE	FALSE	FALSE	ebi-a-GCST005348	7	28183702	0.0057	56284	0.00194299	Total body bone mineral density || id:ebi-a-GCST005348	Total body bone mineral density	Total body bone mineral density || ||	TRUE	igd	7	4.70E-17	0.0034	228910	28183702	ieu-a-67	|| id:ieu-a-67	TRUE	reported	igd	2	TRUE	72.75086505
61	rs9389986	A	T	A	T	-0.024	0.0013	0.25	0.3248	FALSE	TRUE	FALSE	ebi-a-GCST005348	6	142661114	0.0062	56284	0.8397	Total body bone mineral density || id:ebi-a-GCST005348	Total body bone mineral density	Total body bone mineral density || ||	TRUE	igd	6	5.70E-11	0.0037	230700	142661114	ieu-a-67	|| id:ieu-a-67	TRUE	reported	igd	2	TRUE	42.07450694
62	rs9435732	T	C	T	C	-0.031	0.0053	0.175	0.2666	FALSE	FALSE	FALSE	ebi-a-GCST005348	1	17308158	0.0066	56284	0.4187	Total body bone mineral density || id:ebi-a-GCST005348	Total body bone mineral density	Total body bone mineral density || ||	TRUE	igd	1	4.10E-16	0.0038	228579	17308158	ieu-a-67	|| id:ieu-a-67	TRUE	reported	igd	2	TRUE	66.55124654
63	rs979012	C	T	C	T	-0.033	-0.0017	0.6417	0.6493	FALSE	FALSE	FALSE	ebi-a-GCST005348	20	6623374	0.006	56284	0.776201	Total body bone mineral density || id:ebi-a-GCST005348	Total body bone mineral density	Total body bone mineral density || ||	TRUE	igd	20	5.40E-20	0.0036	229815	6623374	ieu-a-67	|| id:ieu-a-67	TRUE	reported	igd	2	TRUE	84.02777778
64	rs984222	G	C	G	C	0.036	9.00E-04	0.575	0.5966	FALSE	TRUE	TRUE	ebi-a-GCST005348	1	119503843	0.0058	56284	0.8722	Total body bone mineral density || id:ebi-a-GCST005348	Total body bone mineral density	Total body bone mineral density || ||	TRUE	igd	1	1.50E-25	0.0035	231215	119503843	ieu-a-67	|| id:ieu-a-67	TRUE	reported	igd	2	FALSE	105.7959184
65	rs9864077	C	T	C	T	-0.022	1.00E-04	0.2417	0.3564	FALSE	FALSE	FALSE	ebi-a-GCST005348	3	64704891	0.006	56284	0.9852	Total body bone mineral density || id:ebi-a-GCST005348	Total body bone mineral density	Total body bone mineral density || ||	TRUE	igd	3	1.30E-09	0.0037	219478	64704891	ieu-a-67	|| id:ieu-a-67	TRUE	reported	igd	2	TRUE	35.35427319
66	rs991967	C	A	C	A	0.026	-0.0077	0.1897	0.3132	FALSE	FALSE	FALSE	ebi-a-GCST005348	1	218615451	0.0062	56284	0.2106	Total body bone mineral density || id:ebi-a-GCST005348	Total body bone mineral density	Total body bone mineral density || ||	TRUE	igd	1	1.10E-12	0.0037	230157	218615451	ieu-a-67	|| id:ieu-a-67	TRUE	reported	igd	2	TRUE	49.37910884
