# Supplementary material for: The causal relationship between abdominal obesity and lower bone mineral density: A two-sample mendelian randomization study
Source: Front Genet. 2022 Oct 13;13:970223. doi: 10.3389/fgene.2022.970223 (PMC9606644; doi:10.3389/fgene.2022.970223)
Supplement: Supplementary file 5 [file DataSheet2.CSV]

	SNP	effect_allele.exposure	other_allele.exposure	effect_allele.outcome	other_allele.outcome	beta.exposure	beta.outcome	eaf.exposure	eaf.outcome	remove	palindromic	ambiguous	id.outcome	chr	pos	se.outcome	samplesize.outcome	pval.outcome	outcome	originalname.outcome	outcome.deprecated	mr_keep.outcome	data_source.outcome	samplesize.exposure	pval.exposure	se.exposure	pos.exposure	chr.exposure	id.exposure	exposure	mr_keep.exposure	pval_origin.exposure	data_source.exposure	action	mr_keep	F
1	rs10123368	C	T	C	T	0.026	0.0076	0.2	0.2227	FALSE	FALSE	FALSE	ebi-a-GCST005348	9	99111384	0.0069	56284	0.2754	Total body bone mineral density || id:ebi-a-GCST005348	Total body bone mineral density	Total body bone mineral density || ||	TRUE	igd	210933	5.00E-09	0.0044	99111384	9	ieu-a-55	|| id:ieu-a-55	TRUE	reported	igd	2	TRUE	34.91735537
2	rs10140922	T	G	T	G	-0.03	0.0143	0.375	0.4144	FALSE	FALSE	FALSE	ebi-a-GCST005348	14	35830114	0.0058	56284	0.0130401	Total body bone mineral density || id:ebi-a-GCST005348	Total body bone mineral density	Total body bone mineral density || ||	TRUE	igd	143568	4.60E-11	0.0046	35830114	14	ieu-a-55	|| id:ieu-a-55	TRUE	reported	igd	2	TRUE	42.53308129
3	rs10195252	C	T	C	T	0.023	-0.002	0.4417	0.4289	FALSE	FALSE	FALSE	ebi-a-GCST005348	2	165513091	0.0057	56284	0.730999	Total body bone mineral density || id:ebi-a-GCST005348	Total body bone mineral density	Total body bone mineral density || ||	TRUE	igd	210403	1.10E-10	0.0036	165513091	2	ieu-a-55	|| id:ieu-a-55	TRUE	reported	igd	2	TRUE	40.81790123
4	rs1046934	C	A	C	A	0.023	-0.0104	0.375	0.3432	FALSE	FALSE	FALSE	ebi-a-GCST005348	1	184023529	0.0059	56284	0.0804192	Total body bone mineral density || id:ebi-a-GCST005348	Total body bone mineral density	Total body bone mineral density || ||	TRUE	igd	210450	5.50E-10	0.0037	184023529	1	ieu-a-55	|| id:ieu-a-55	TRUE	reported	igd	2	TRUE	38.64134405
5	rs1053593	T	G	T	G	0.021	-0.0106	0.6583	0.6161	FALSE	FALSE	FALSE	ebi-a-GCST005348	22	35660875	0.006	56284	0.0761693	Total body bone mineral density || id:ebi-a-GCST005348	Total body bone mineral density	Total body bone mineral density || ||	TRUE	igd	202070	3.90E-08	0.0038	35660875	22	ieu-a-55	|| id:ieu-a-55	TRUE	reported	igd	2	TRUE	30.5401662
6	rs10748128	T	G	T	G	0.023	0.0029	0.3583	0.376	FALSE	FALSE	FALSE	ebi-a-GCST005348	12	69827658	0.006	56284	0.6283	Total body bone mineral density || id:ebi-a-GCST005348	Total body bone mineral density	Total body bone mineral density || ||	TRUE	igd	197305	4.00E-09	0.004	69827658	12	ieu-a-55	|| id:ieu-a-55	TRUE	reported	igd	2	TRUE	33.0625
7	rs10804591	A	C	A	C	-0.038	0.0072	0.85	0.7364	FALSE	FALSE	FALSE	ebi-a-GCST005348	3	129334233	0.0067	56284	0.2807	Total body bone mineral density || id:ebi-a-GCST005348	Total body bone mineral density	Total body bone mineral density || ||	TRUE	igd	210953	7.40E-18	0.0044	129334233	3	ieu-a-55	|| id:ieu-a-55	TRUE	reported	igd	2	TRUE	74.58677686
8	rs10950949	C	A	C	A	-0.021	0.0078	0.3833	0.4049	FALSE	FALSE	FALSE	ebi-a-GCST005348	7	23519260	0.0058	56284	0.1807	Total body bone mineral density || id:ebi-a-GCST005348	Total body bone mineral density	Total body bone mineral density || ||	TRUE	igd	201716	1.50E-08	0.0038	23519260	7	ieu-a-55	|| id:ieu-a-55	TRUE	reported	igd	2	TRUE	30.5401662
9	rs10958476	C	T	C	T	0.028	-0.0059	0.1417	0.2064	FALSE	FALSE	FALSE	ebi-a-GCST005348	8	57095808	0.0074	56284	0.4231	Total body bone mineral density || id:ebi-a-GCST005348	Total body bone mineral density	Total body bone mineral density || ||	TRUE	igd	199716	8.80E-10	0.0046	57095808	8	ieu-a-55	|| id:ieu-a-55	TRUE	reported	igd	2	TRUE	37.0510397
10	rs1120297	T	C	T	C	0.021	0.0065	0.4833	0.5285	FALSE	FALSE	FALSE	ebi-a-GCST005348	17	68441938	0.0057	56284	0.2546	Total body bone mineral density || id:ebi-a-GCST005348	Total body bone mineral density	Total body bone mineral density || ||	TRUE	igd	210991	1.70E-09	0.0035	68441938	17	ieu-a-55	|| id:ieu-a-55	TRUE	reported	igd	2	TRUE	36
11	rs11205303	C	T	C	T	0.041	-0.0065	0.3583	0.3855	FALSE	FALSE	FALSE	ebi-a-GCST005348	1	149906413	0.006	56284	0.2747	Total body bone mineral density || id:ebi-a-GCST005348	Total body bone mineral density	Total body bone mineral density || ||	TRUE	igd	196314	5.80E-25	0.004	149906413	1	ieu-a-55	|| id:ieu-a-55	TRUE	reported	igd	2	TRUE	105.0625
12	rs11242	C	T	C	T	-0.027	0.0032	0.575	0.5525	FALSE	FALSE	FALSE	ebi-a-GCST005348	3	53125922	0.0057	56284	0.5714	Total body bone mineral density || id:ebi-a-GCST005348	Total body bone mineral density	Total body bone mineral density || ||	TRUE	igd	204637	6.30E-14	0.0036	53125922	3	ieu-a-55	|| id:ieu-a-55	TRUE	reported	igd	2	TRUE	56.25
13	rs11612228	T	C	T	C	0.023	0.006	0.3167	0.3289	FALSE	FALSE	FALSE	ebi-a-GCST005348	12	576984	0.0061	56284	0.3255	Total body bone mineral density || id:ebi-a-GCST005348	Total body bone mineral density	Total body bone mineral density || ||	TRUE	igd	181613	2.80E-08	0.0041	576984	12	ieu-a-55	|| id:ieu-a-55	TRUE	reported	igd	2	TRUE	31.46936347
14	rs1173771	G	A	G	A	-0.026	0.0194	0.525	0.6134	FALSE	FALSE	FALSE	ebi-a-GCST005348	5	32815028	0.0058	56284	0.000822792	Total body bone mineral density || id:ebi-a-GCST005348	Total body bone mineral density	Total body bone mineral density || ||	TRUE	igd	210986	6.10E-13	0.0036	32815028	5	ieu-a-55	|| id:ieu-a-55	TRUE	reported	igd	2	TRUE	52.16049383
15	rs12086130	T	C	T	C	0.037	-0.0186	0.1	0.1046	FALSE	FALSE	FALSE	ebi-a-GCST005348	1	51173603	0.0096	56284	0.0541402	Total body bone mineral density || id:ebi-a-GCST005348	Total body bone mineral density	Total body bone mineral density || ||	TRUE	igd	206610	2.80E-09	0.0063	51173603	1	ieu-a-55	|| id:ieu-a-55	TRUE	reported	igd	2	TRUE	34.49231544
16	rs12207675	C	T	C	T	0.041	-0.0054	0.1333	0.1121	FALSE	FALSE	FALSE	ebi-a-GCST005348	6	76237741	0.009	56284	0.5517	Total body bone mineral density || id:ebi-a-GCST005348	Total body bone mineral density	Total body bone mineral density || ||	TRUE	igd	211077	1.10E-13	0.0055	76237741	6	ieu-a-55	|| id:ieu-a-55	TRUE	reported	igd	2	TRUE	55.57024793
17	rs1254257	C	T	C	T	0.029	0.0166	0.2833	0.3171	FALSE	FALSE	FALSE	ebi-a-GCST005348	14	60832179	0.0062	56284	0.00745607	Total body bone mineral density || id:ebi-a-GCST005348	Total body bone mineral density	Total body bone mineral density || ||	TRUE	igd	143808	9.10E-10	0.0048	60832179	14	ieu-a-55	|| id:ieu-a-55	TRUE	reported	igd	2	TRUE	36.50173611
18	rs12817549	C	T	C	T	-0.029	0.0079	0.4333	0.4324	FALSE	FALSE	FALSE	ebi-a-GCST005348	12	94121314	0.0058	56284	0.1676	Total body bone mineral density || id:ebi-a-GCST005348	Total body bone mineral density	Total body bone mineral density || ||	TRUE	igd	210856	2.20E-16	0.0036	94121314	12	ieu-a-55	|| id:ieu-a-55	TRUE	reported	igd	2	TRUE	64.89197531
19	rs1294410	C	T	C	T	-0.029	0.005	0.625	0.6288	FALSE	FALSE	FALSE	ebi-a-GCST005348	6	6738752	0.0059	56284	0.395	Total body bone mineral density || id:ebi-a-GCST005348	Total body bone mineral density	Total body bone mineral density || ||	TRUE	igd	210861	1.70E-15	0.0037	6738752	6	ieu-a-55	|| id:ieu-a-55	TRUE	reported	igd	2	TRUE	61.43170197
20	rs12980348	G	T	G	T	0.029	-0.0132	0.375	0.3744	FALSE	FALSE	FALSE	ebi-a-GCST005348	19	2181607	0.006	56284	0.0278503	Total body bone mineral density || id:ebi-a-GCST005348	Total body bone mineral density	Total body bone mineral density || ||	TRUE	igd	210456	8.80E-16	0.0036	2181607	19	ieu-a-55	|| id:ieu-a-55	TRUE	reported	igd	2	TRUE	64.89197531
21	rs1351394	C	T	C	T	-0.025	0.0105	0.5167	0.5267	FALSE	FALSE	FALSE	ebi-a-GCST005348	12	66351826	0.0057	56284	0.0641505	Total body bone mineral density || id:ebi-a-GCST005348	Total body bone mineral density	Total body bone mineral density || ||	TRUE	igd	210068	4.90E-13	0.0035	66351826	12	ieu-a-55	|| id:ieu-a-55	TRUE	reported	igd	2	TRUE	51.02040816
22	rs13695	T	C	T	C	0.027	-0.001	0.275	0.2508	FALSE	FALSE	FALSE	ebi-a-GCST005348	17	38545193	0.0069	56284	0.8834	Total body bone mineral density || id:ebi-a-GCST005348	Total body bone mineral density	Total body bone mineral density || ||	TRUE	igd	190010	9.50E-10	0.0044	38545193	17	ieu-a-55	|| id:ieu-a-55	TRUE	reported	igd	2	TRUE	37.65495868
23	rs1388251	G	A	G	A	-0.023	-0.0065	0.2583	0.2732	FALSE	FALSE	FALSE	ebi-a-GCST005348	3	56559244	0.0066	56284	0.3203	Total body bone mineral density || id:ebi-a-GCST005348	Total body bone mineral density	Total body bone mineral density || ||	TRUE	igd	211029	2.10E-08	0.004	56559244	3	ieu-a-55	|| id:ieu-a-55	TRUE	reported	igd	2	TRUE	33.0625
24	rs1545552	G	A	G	A	0.029	0.0011	0.7083	0.7282	FALSE	FALSE	FALSE	ebi-a-GCST005348	2	33360338	0.0063	56284	0.8599	Total body bone mineral density || id:ebi-a-GCST005348	Total body bone mineral density	Total body bone mineral density || ||	TRUE	igd	208132	6.10E-13	0.004	33360338	2	ieu-a-55	|| id:ieu-a-55	TRUE	reported	igd	2	TRUE	52.5625
25	rs1662837	C	T	C	T	0.028	-0.0168	0.275	0.3333	FALSE	FALSE	FALSE	ebi-a-GCST005348	4	82168889	0.0061	56284	0.00602407	Total body bone mineral density || id:ebi-a-GCST005348	Total body bone mineral density	Total body bone mineral density || ||	TRUE	igd	210825	1.40E-13	0.0038	82168889	4	ieu-a-55	|| id:ieu-a-55	TRUE	reported	igd	2	TRUE	54.29362881
26	rs16894959	C	T	C	T	0.036	-0.0136	0.1	0.1486	FALSE	FALSE	FALSE	ebi-a-GCST005348	6	34825662	0.008	56284	0.0903504	Total body bone mineral density || id:ebi-a-GCST005348	Total body bone mineral density	Total body bone mineral density || ||	TRUE	igd	210242	3.20E-13	0.005	34825662	6	ieu-a-55	|| id:ieu-a-55	TRUE	reported	igd	2	TRUE	51.84
27	rs169797	A	G	A	G	0.024	-0.0015	0.75	0.6905	FALSE	FALSE	FALSE	ebi-a-GCST005348	20	31926490	0.0063	56284	0.8099	Total body bone mineral density || id:ebi-a-GCST005348	Total body bone mineral density	Total body bone mineral density || ||	TRUE	igd	204594	9.70E-10	0.004	31926490	20	ieu-a-55	|| id:ieu-a-55	TRUE	reported	igd	2	TRUE	36
28	rs17193922	G	C	G	C	0.024	0.003	0.3833	0.2845	FALSE	TRUE	FALSE	ebi-a-GCST005348	16	53544630	0.0063	56284	0.639699	Total body bone mineral density || id:ebi-a-GCST005348	Total body bone mineral density	Total body bone mineral density || ||	TRUE	igd	198589	1.40E-09	0.004	53544630	16	ieu-a-55	|| id:ieu-a-55	TRUE	reported	igd	2	TRUE	36
29	rs1727294	G	A	G	A	-0.032	0.0153	0.8	0.7385	FALSE	FALSE	FALSE	ebi-a-GCST005348	12	123616514	0.0067	56284	0.0230202	Total body bone mineral density || id:ebi-a-GCST005348	Total body bone mineral density	Total body bone mineral density || ||	TRUE	igd	208707	8.30E-14	0.0043	123616514	12	ieu-a-55	|| id:ieu-a-55	TRUE	reported	igd	2	TRUE	55.38128718
30	rs17346473	G	A	G	A	0.03	0.0248	0.2167	0.2633	FALSE	FALSE	FALSE	ebi-a-GCST005348	1	172083093	0.0064	56284	9.70E-05	Total body bone mineral density || id:ebi-a-GCST005348	Total body bone mineral density	Total body bone mineral density || ||	TRUE	igd	210431	2.90E-14	0.004	172083093	1	ieu-a-55	|| id:ieu-a-55	TRUE	reported	igd	2	TRUE	56.25
31	rs17819328	G	T	G	T	-0.023	0.0135	0.45	0.4192	FALSE	FALSE	FALSE	ebi-a-GCST005348	3	12489342	0.0058	56284	0.0199802	Total body bone mineral density || id:ebi-a-GCST005348	Total body bone mineral density	Total body bone mineral density || ||	TRUE	igd	209843	8.60E-10	0.0037	12489342	3	ieu-a-55	|| id:ieu-a-55	TRUE	reported	igd	2	TRUE	38.64134405
32	rs1812175	G	A	G	A	0.059	-0.0073	0.8083	0.8188	FALSE	FALSE	FALSE	ebi-a-GCST005348	4	145574844	0.0075	56284	0.3247	Total body bone mineral density || id:ebi-a-GCST005348	Total body bone mineral density	Total body bone mineral density || ||	TRUE	igd	211054	1.60E-34	0.0048	145574844	4	ieu-a-55	|| id:ieu-a-55	TRUE	reported	igd	2	TRUE	151.0850694
33	rs181553	A	G	A	G	0.029	-0.0117	0.6833	0.6473	FALSE	FALSE	FALSE	ebi-a-GCST005348	18	46562030	0.0061	56284	0.0525702	Total body bone mineral density || id:ebi-a-GCST005348	Total body bone mineral density	Total body bone mineral density || ||	TRUE	igd	210832	8.90E-15	0.0038	46562030	18	ieu-a-55	|| id:ieu-a-55	TRUE	reported	igd	2	TRUE	58.24099723
34	rs2034088	C	T	C	T	-0.021	0.0039	0.3833	0.5191	FALSE	FALSE	FALSE	ebi-a-GCST005348	17	423051	0.0058	56284	0.495	Total body bone mineral density || id:ebi-a-GCST005348	Total body bone mineral density	Total body bone mineral density || ||	TRUE	igd	210737	4.80E-09	0.0036	423051	17	ieu-a-55	|| id:ieu-a-55	TRUE	reported	igd	2	TRUE	34.02777778
35	rs2098771	A	G	A	G	-0.022	-0.0011	0.6667	0.5881	FALSE	FALSE	FALSE	ebi-a-GCST005348	3	185563274	0.0063	56284	0.8581	Total body bone mineral density || id:ebi-a-GCST005348	Total body bone mineral density	Total body bone mineral density || ||	TRUE	igd	196732	3.60E-08	0.0041	185563274	3	ieu-a-55	|| id:ieu-a-55	TRUE	reported	igd	2	TRUE	28.79238548
36	rs2247341	A	G	A	G	0.023	0.0066	0.4167	0.3401	FALSE	FALSE	FALSE	ebi-a-GCST005348	4	1701317	0.006	56284	0.2744	Total body bone mineral density || id:ebi-a-GCST005348	Total body bone mineral density	Total body bone mineral density || ||	TRUE	igd	211076	6.50E-10	0.0037	1701317	4	ieu-a-55	|| id:ieu-a-55	TRUE	reported	igd	2	TRUE	38.64134405
37	rs2326788	A	G	A	G	-0.022	0.009	0.3083	0.3711	FALSE	FALSE	FALSE	ebi-a-GCST005348	20	6470094	0.006	56284	0.1312	Total body bone mineral density || id:ebi-a-GCST005348	Total body bone mineral density	Total body bone mineral density || ||	TRUE	igd	210499	1.50E-09	0.0036	6470094	20	ieu-a-55	|| id:ieu-a-55	TRUE	reported	igd	2	TRUE	37.34567901
38	rs2377058	G	A	G	A	0.023	0.0021	0.25	0.3531	FALSE	FALSE	FALSE	ebi-a-GCST005348	16	89734831	0.006	56284	0.729201	Total body bone mineral density || id:ebi-a-GCST005348	Total body bone mineral density	Total body bone mineral density || ||	TRUE	igd	210642	6.90E-10	0.0038	89734831	16	ieu-a-55	|| id:ieu-a-55	TRUE	reported	igd	2	TRUE	36.63434903
39	rs2597513	T	C	T	C	-0.033	-0.0016	0.875	0.8905	FALSE	FALSE	FALSE	ebi-a-GCST005348	3	13555836	0.009	56284	0.8601	Total body bone mineral density || id:ebi-a-GCST005348	Total body bone mineral density	Total body bone mineral density || ||	TRUE	igd	210951	2.00E-08	0.0059	13555836	3	ieu-a-55	|| id:ieu-a-55	TRUE	reported	igd	2	TRUE	31.28411376
40	rs2638953	C	G	C	G	0.024	-0.0016	0.6333	0.6653	FALSE	TRUE	FALSE	ebi-a-GCST005348	12	28534415	0.0061	56284	0.7959	Total body bone mineral density || id:ebi-a-GCST005348	Total body bone mineral density	Total body bone mineral density || ||	TRUE	igd	207847	2.00E-10	0.0038	28534415	12	ieu-a-55	|| id:ieu-a-55	TRUE	reported	igd	2	TRUE	39.88919668
41	rs2820443	C	T	C	T	0.048	-0.0065	0.3	0.2846	FALSE	FALSE	FALSE	ebi-a-GCST005348	1	219753509	0.0063	56284	0.3044	Total body bone mineral density || id:ebi-a-GCST005348	Total body bone mineral density	Total body bone mineral density || ||	TRUE	igd	211030	1.50E-35	0.0039	219753509	1	ieu-a-55	|| id:ieu-a-55	TRUE	reported	igd	2	TRUE	151.4792899
42	rs3747579	T	C	T	C	0.023	-9.00E-04	0.7333	0.6867	FALSE	FALSE	FALSE	ebi-a-GCST005348	16	4445327	0.0063	56284	0.881	Total body bone mineral density || id:ebi-a-GCST005348	Total body bone mineral density	Total body bone mineral density || ||	TRUE	igd	210715	6.60E-09	0.004	4445327	16	ieu-a-55	|| id:ieu-a-55	TRUE	reported	igd	2	TRUE	33.0625
43	rs3748656	T	C	T	C	-0.024	0.0321	0.2	0.2164	FALSE	FALSE	FALSE	ebi-a-GCST005348	1	113236681	0.007	56284	4.43E-06	Total body bone mineral density || id:ebi-a-GCST005348	Total body bone mineral density	Total body bone mineral density || ||	TRUE	igd	210890	6.10E-09	0.0042	113236681	1	ieu-a-55	|| id:ieu-a-55	TRUE	reported	igd	2	TRUE	32.65306122
44	rs3791679	G	A	G	A	-0.038	0.0153	0.275	0.2353	FALSE	FALSE	FALSE	ebi-a-GCST005348	2	56096892	0.0068	56284	0.0238501	Total body bone mineral density || id:ebi-a-GCST005348	Total body bone mineral density	Total body bone mineral density || ||	TRUE	igd	210979	1.20E-20	0.0041	56096892	2	ieu-a-55	|| id:ieu-a-55	TRUE	reported	igd	2	TRUE	85.90124926
45	rs42235	T	C	T	C	0.036	-0.0169	0.3417	0.3007	FALSE	FALSE	FALSE	ebi-a-GCST005348	7	92248076	0.0062	56284	0.00612703	Total body bone mineral density || id:ebi-a-GCST005348	Total body bone mineral density	Total body bone mineral density || ||	TRUE	igd	208455	8.40E-20	0.0039	92248076	7	ieu-a-55	|| id:ieu-a-55	TRUE	reported	igd	2	TRUE	85.20710059
46	rs4243400	G	A	G	A	0.025	-0.0195	0.5	0.5079	FALSE	FALSE	FALSE	ebi-a-GCST005348	3	171970859	0.0057	56284	0.0005972	Total body bone mineral density || id:ebi-a-GCST005348	Total body bone mineral density	Total body bone mineral density || ||	TRUE	igd	210478	2.70E-12	0.0036	171970859	3	ieu-a-55	|| id:ieu-a-55	TRUE	reported	igd	2	TRUE	48.22530864
47	rs4246307	A	G	A	G	-0.024	-0.002	0.5083	0.4677	FALSE	FALSE	FALSE	ebi-a-GCST005348	15	100763824	0.0057	56284	0.7249	Total body bone mineral density || id:ebi-a-GCST005348	Total body bone mineral density	Total body bone mineral density || ||	TRUE	igd	143549	4.20E-08	0.0043	100763824	15	ieu-a-55	|| id:ieu-a-55	TRUE	reported	igd	2	TRUE	31.15197404
48	rs4369779	C	T	C	T	0.035	-0.0084	0.7417	0.7976	FALSE	FALSE	FALSE	ebi-a-GCST005348	18	20735408	0.0071	56284	0.2392	Total body bone mineral density || id:ebi-a-GCST005348	Total body bone mineral density	Total body bone mineral density || ||	TRUE	igd	210787	3.30E-15	0.0044	20735408	18	ieu-a-55	|| id:ieu-a-55	TRUE	reported	igd	2	TRUE	63.27479339
49	rs473902	G	T	G	T	-0.058	0.0344	0.0583	0.0742	FALSE	FALSE	FALSE	ebi-a-GCST005348	9	98256235	0.0125	56284	0.00573205	Total body bone mineral density || id:ebi-a-GCST005348	Total body bone mineral density	Total body bone mineral density || ||	TRUE	igd	184792	6.60E-15	0.0075	98256235	9	ieu-a-55	|| id:ieu-a-55	TRUE	reported	igd	2	TRUE	59.80444444
50	rs4973517	C	T	C	T	-0.029	0.0015	0.25	0.2645	FALSE	FALSE	FALSE	ebi-a-GCST005348	2	233161818	0.0065	56284	0.8168	Total body bone mineral density || id:ebi-a-GCST005348	Total body bone mineral density	Total body bone mineral density || ||	TRUE	igd	175930	1.90E-10	0.0045	233161818	2	ieu-a-55	|| id:ieu-a-55	TRUE	reported	igd	2	TRUE	41.5308642
51	rs558003	A	G	A	G	0.049	-0.0064	0.0417	0.109	FALSE	FALSE	FALSE	ebi-a-GCST005348	13	51172963	0.0094	56284	0.493	Total body bone mineral density || id:ebi-a-GCST005348	Total body bone mineral density	Total body bone mineral density || ||	TRUE	igd	199267	3.80E-15	0.0063	51172963	13	ieu-a-55	|| id:ieu-a-55	TRUE	reported	igd	2	TRUE	60.49382716
52	rs561341	G	T	G	T	0.031	-0.0113	0.175	0.1362	FALSE	FALSE	FALSE	ebi-a-GCST005348	17	30316385	0.0083	56284	0.1721	Total body bone mineral density || id:ebi-a-GCST005348	Total body bone mineral density	Total body bone mineral density || ||	TRUE	igd	211106	3.30E-10	0.005	30316385	17	ieu-a-55	|| id:ieu-a-55	TRUE	reported	igd	2	TRUE	38.44
53	rs606452	C	A	C	A	-0.029	6.00E-04	0.8417	0.833	FALSE	FALSE	FALSE	ebi-a-GCST005348	11	75276178	0.008	56284	0.9355	Total body bone mineral density || id:ebi-a-GCST005348	Total body bone mineral density	Total body bone mineral density || ||	TRUE	igd	210552	9.70E-09	0.0051	75276178	11	ieu-a-55	|| id:ieu-a-55	TRUE	reported	igd	2	TRUE	32.3337178
54	rs6470764	T	C	T	C	-0.039	0.0148	0.1917	0.2576	FALSE	FALSE	FALSE	ebi-a-GCST005348	8	130725665	0.0069	56284	0.0313098	Total body bone mineral density || id:ebi-a-GCST005348	Total body bone mineral density	Total body bone mineral density || ||	TRUE	igd	210864	8.40E-18	0.0045	130725665	8	ieu-a-55	|| id:ieu-a-55	TRUE	reported	igd	2	TRUE	75.11111111
55	rs6556079	A	G	A	G	-0.028	0.004	0.5917	0.6092	FALSE	FALSE	FALSE	ebi-a-GCST005348	5	172997078	0.0058	56284	0.4952	Total body bone mineral density || id:ebi-a-GCST005348	Total body bone mineral density	Total body bone mineral density || ||	TRUE	igd	143741	4.50E-10	0.0045	172997078	5	ieu-a-55	|| id:ieu-a-55	TRUE	reported	igd	2	TRUE	38.71604938
56	rs6570509	T	G	T	G	-0.045	0.0029	0.2583	0.3168	FALSE	FALSE	FALSE	ebi-a-GCST005348	6	142716286	0.0062	56284	0.637901	Total body bone mineral density || id:ebi-a-GCST005348	Total body bone mineral density	Total body bone mineral density || ||	TRUE	igd	197803	1.20E-29	0.004	142716286	6	ieu-a-55	|| id:ieu-a-55	TRUE	reported	igd	2	TRUE	126.5625
57	rs6657613	T	A	T	A	0.031	0.014	0.5339	0.5176	FALSE	TRUE	TRUE	ebi-a-GCST005348	1	17328200	0.0057	56284	0.01409	Total body bone mineral density || id:ebi-a-GCST005348	Total body bone mineral density	Total body bone mineral density || ||	TRUE	igd	210917	3.90E-18	0.0036	17328200	1	ieu-a-55	|| id:ieu-a-55	TRUE	reported	igd	2	FALSE	74.15123457
58	rs6672530	C	A	C	A	-0.028	-0.0051	0.2333	0.1919	FALSE	FALSE	FALSE	ebi-a-GCST005348	1	227771216	0.0073	56284	0.4846	Total body bone mineral density || id:ebi-a-GCST005348	Total body bone mineral density	Total body bone mineral density || ||	TRUE	igd	208172	8.40E-10	0.0046	227771216	1	ieu-a-55	|| id:ieu-a-55	TRUE	reported	igd	2	TRUE	37.0510397
59	rs6739772	G	A	G	A	0.022	-0.0095	0.7667	0.7053	FALSE	FALSE	FALSE	ebi-a-GCST005348	2	241840711	0.0063	56284	0.1328	Total body bone mineral density || id:ebi-a-GCST005348	Total body bone mineral density	Total body bone mineral density || ||	TRUE	igd	210702	1.20E-08	0.0039	241840711	2	ieu-a-55	|| id:ieu-a-55	TRUE	reported	igd	2	TRUE	31.82117028
60	rs6830062	C	T	C	T	-0.034	-1.00E-04	0.1583	0.1782	FALSE	FALSE	FALSE	ebi-a-GCST005348	4	18017730	0.0077	56284	0.9933	Total body bone mineral density || id:ebi-a-GCST005348	Total body bone mineral density	Total body bone mineral density || ||	TRUE	igd	211015	2.30E-11	0.0051	18017730	4	ieu-a-55	|| id:ieu-a-55	TRUE	reported	igd	2	TRUE	44.44444444
61	rs686320	C	G	C	G	-0.038	0.0044	0.0917	0.1447	FALSE	TRUE	FALSE	ebi-a-GCST005348	11	65244538	0.0082	56284	0.5937	Total body bone mineral density || id:ebi-a-GCST005348	Total body bone mineral density	Total body bone mineral density || ||	TRUE	igd	199308	6.80E-12	0.0055	65244538	11	ieu-a-55	|| id:ieu-a-55	TRUE	reported	igd	2	TRUE	47.73553719
62	rs7008867	A	G	A	G	0.024	0.0142	0.2083	0.2304	FALSE	FALSE	FALSE	ebi-a-GCST005348	8	23383204	0.0068	56284	0.0361002	Total body bone mineral density || id:ebi-a-GCST005348	Total body bone mineral density	Total body bone mineral density || ||	TRUE	igd	211066	6.00E-09	0.0041	23383204	8	ieu-a-55	|| id:ieu-a-55	TRUE	reported	igd	2	TRUE	34.26531826
63	rs7162542	G	C	G	C	0.041	0.0018	0.5167	0.5807	FALSE	TRUE	TRUE	ebi-a-GCST005348	15	84514290	0.0058	56284	0.755499	Total body bone mineral density || id:ebi-a-GCST005348	Total body bone mineral density	Total body bone mineral density || ||	TRUE	igd	209929	1.80E-30	0.0036	84514290	15	ieu-a-55	|| id:ieu-a-55	TRUE	reported	igd	2	FALSE	129.7067901
64	rs7187776	G	A	G	A	0.02	-0.0036	0.3667	0.4026	FALSE	FALSE	FALSE	ebi-a-GCST005348	16	28857645	0.006	56284	0.5462	Total body bone mineral density || id:ebi-a-GCST005348	Total body bone mineral density	Total body bone mineral density || ||	TRUE	igd	210057	4.00E-08	0.0036	28857645	16	ieu-a-55	|| id:ieu-a-55	TRUE	reported	igd	2	TRUE	30.86419753
65	rs7223966	A	G	A	G	0.029	-0.0028	0.325	0.2893	FALSE	FALSE	FALSE	ebi-a-GCST005348	17	61893398	0.0063	56284	0.6611	Total body bone mineral density || id:ebi-a-GCST005348	Total body bone mineral density	Total body bone mineral density || ||	TRUE	igd	211080	1.70E-13	0.0039	61893398	17	ieu-a-55	|| id:ieu-a-55	TRUE	reported	igd	2	TRUE	55.29257068
66	rs724016	G	A	G	A	0.048	-0.0156	0.4833	0.4596	FALSE	FALSE	FALSE	ebi-a-GCST005348	3	141105570	0.0057	56284	0.00640693	Total body bone mineral density || id:ebi-a-GCST005348	Total body bone mineral density	Total body bone mineral density || ||	TRUE	igd	211032	7.50E-43	0.0035	141105570	3	ieu-a-55	|| id:ieu-a-55	TRUE	reported	igd	2	TRUE	188.0816327
67	rs7521902	A	C	A	C	0.024	-0.0664	0.1917	0.2405	FALSE	FALSE	FALSE	ebi-a-GCST005348	1	22490724	0.0067	56284	3.32E-23	Total body bone mineral density || id:ebi-a-GCST005348	Total body bone mineral density	Total body bone mineral density || ||	TRUE	igd	210318	3.40E-08	0.0044	22490724	1	ieu-a-55	|| id:ieu-a-55	TRUE	reported	igd	2	TRUE	29.75206612
68	rs7759938	T	C	T	C	-0.028	0.0174	0.6417	0.6618	FALSE	FALSE	FALSE	ebi-a-GCST005348	6	105378954	0.006	56284	0.00398997	Total body bone mineral density || id:ebi-a-GCST005348	Total body bone mineral density	Total body bone mineral density || ||	TRUE	igd	211029	1.90E-13	0.0038	105378954	6	ieu-a-55	|| id:ieu-a-55	TRUE	reported	igd	2	TRUE	54.29362881
69	rs798497	G	A	G	A	-0.035	0.014	0.2833	0.2816	FALSE	FALSE	FALSE	ebi-a-GCST005348	7	2795957	0.0063	56284	0.02716	Total body bone mineral density || id:ebi-a-GCST005348	Total body bone mineral density	Total body bone mineral density || ||	TRUE	igd	210942	3.60E-20	0.0038	2795957	7	ieu-a-55	|| id:ieu-a-55	TRUE	reported	igd	2	TRUE	84.83379501
70	rs806794	G	A	G	A	-0.046	0.001	0.275	0.3103	FALSE	FALSE	FALSE	ebi-a-GCST005348	6	26200677	0.0063	56284	0.8741	Total body bone mineral density || id:ebi-a-GCST005348	Total body bone mineral density	Total body bone mineral density || ||	TRUE	igd	204203	2.00E-31	0.004	26200677	6	ieu-a-55	|| id:ieu-a-55	TRUE	reported	igd	2	TRUE	132.25
71	rs849141	G	A	G	A	-0.032	-0.0108	0.7083	0.7257	FALSE	FALSE	FALSE	ebi-a-GCST005348	7	28185091	0.0063	56284	0.084351	Total body bone mineral density || id:ebi-a-GCST005348	Total body bone mineral density	Total body bone mineral density || ||	TRUE	igd	211081	1.60E-16	0.0039	28185091	7	ieu-a-55	|| id:ieu-a-55	TRUE	reported	igd	2	TRUE	67.32412886
72	rs891088	G	A	G	A	0.026	-0.007	0.275	0.2714	FALSE	FALSE	FALSE	ebi-a-GCST005348	19	7184762	0.0064	56284	0.2691	Total body bone mineral density || id:ebi-a-GCST005348	Total body bone mineral density	Total body bone mineral density || ||	TRUE	igd	210109	1.00E-10	0.004	7184762	19	ieu-a-55	|| id:ieu-a-55	TRUE	reported	igd	2	TRUE	42.25
73	rs894345	T	C	T	C	-0.02	-7.00E-04	0.375	0.3934	FALSE	FALSE	FALSE	ebi-a-GCST005348	8	135613581	0.0059	56284	0.9043	Total body bone mineral density || id:ebi-a-GCST005348	Total body bone mineral density	Total body bone mineral density || ||	TRUE	igd	210876	1.00E-08	0.0036	135613581	8	ieu-a-55	|| id:ieu-a-55	TRUE	reported	igd	2	TRUE	30.86419753
74	rs9388766	C	T	C	T	-0.028	0.0045	0.6667	0.6928	FALSE	FALSE	FALSE	ebi-a-GCST005348	6	130354855	0.0061	56284	0.4611	Total body bone mineral density || id:ebi-a-GCST005348	Total body bone mineral density	Total body bone mineral density || ||	TRUE	igd	211072	7.50E-13	0.0039	130354855	6	ieu-a-55	|| id:ieu-a-55	TRUE	reported	igd	2	TRUE	51.54503616
75	rs975496	G	A	G	A	0.031	-0.0054	0.8417	0.8283	FALSE	FALSE	FALSE	ebi-a-GCST005348	6	35233443	0.0077	56284	0.4855	Total body bone mineral density || id:ebi-a-GCST005348	Total body bone mineral density	Total body bone mineral density || ||	TRUE	igd	199331	1.20E-09	0.0051	35233443	6	ieu-a-55	|| id:ieu-a-55	TRUE	reported	igd	2	TRUE	36.94732795
76	rs978332	T	C	T	C	-0.026	-0.0046	0.75	0.7103	FALSE	FALSE	FALSE	ebi-a-GCST005348	13	51136739	0.0063	56284	0.4586	Total body bone mineral density || id:ebi-a-GCST005348	Total body bone mineral density	Total body bone mineral density || ||	TRUE	igd	211009	2.30E-11	0.0039	51136739	13	ieu-a-55	|| id:ieu-a-55	TRUE	reported	igd	2	TRUE	44.44444444
77	rs9890032	G	C	G	C	-0.026	0.0018	0.375	0.3955	FALSE	TRUE	FALSE	ebi-a-GCST005348	17	29165934	0.0059	56284	0.7619	Total body bone mineral density || id:ebi-a-GCST005348	Total body bone mineral density	Total body bone mineral density || ||	TRUE	igd	207385	2.00E-12	0.0037	29165934	17	ieu-a-55	|| id:ieu-a-55	TRUE	reported	igd	2	TRUE	49.37910884
